# Supplementary material for: Encapsulation of Sorghum Leaf Red Dye: Biological and Physicochemical Properties and Effect on Stability
Source: Foods. 2023 Apr 14;12(8):1646. doi: 10.3390/foods12081646 (PMC10138003; doi:10.3390/foods12081646)
Supplement: Supplementary file 1 [file foods-12-01646-s001.zip]

Archive with 1 entries (1 files):
- foods-2265112-supplementary.pdf
